# Supplementary material for: Learning to Reformulate Peer Conflict: Effects of a Language-Based Educational Program on Conflict Management, Peer Interaction, and Bullying-Related Experiences in Early Adolescence
Source: Eur J Investig Health Psychol Educ. 2026 Jun 30;16(7):93. doi: 10.3390/ejihpe16070093 (PMC13408819; doi:10.3390/ejihpe16070093)
Supplement: Supplementary file 1 [file ejihpe-16-00093-s001.zip]

Archive with 1 entries (1 files):
- ejihpe-4352154-supplementary materials.pdf
